# Supplementary material for: Epigallocatechin Gallate Attenuates Gentamicin-Induced Nephrotoxicity by Suppressing Apoptosis and Ferroptosis
Source: Molecules. 2022 Dec 5;27(23):8564. doi: 10.3390/molecules27238564 (PMC9735461; doi:10.3390/molecules27238564)
Supplement: Supplementary file 1 [file molecules-27-08564-s001.zip]

Archive with 1 entries (1 files):
- molecules-2050185-supplementary.pdf
